# Supplementary material for: The microbiological and sensory status of dual-purpose chickens (Lohmann Dual), male Lohmann Brown Plus chickens, and conventional laying hens slaughtered in a laying hen abattoir compared to conventional broilers slaughtered in a broiler abattoir
Source: PLoS One. 2022 Nov 14;17(11):e0277609. doi: 10.1371/journal.pone.0277609 (PMC9662725; doi:10.1371/journal.pone.0277609)
Supplement: S1 File — (XLSX) [file pone.0277609.s001.xlsx]

## Sheet: Integhof-Daten HH gesamt
Lab-No	Year	abattoir	breed/animal type	animal number	sample type	sampling date	examination date	TVC (log/g)	EBC (log/g)
320	2016	laying hen abattoir	LD male	25	neck skin	2016-01-12	2016-03-22	5.89
326	2016	laying hen abattoir	LD male	1	neck skin	2016-01-12	2016-03-29	5.49
556	2016	laying hen abattoir	LD male	2	neck skin	2016-01-12	2016-05-19	5.86	3.57
557	2016	laying hen abattoir	LD male	3	neck skin	2016-01-12	2016-05-19	5	2
558	2016	laying hen abattoir	LD male	4	neck skin	2016-01-12	2016-05-19	5.61	3.57
559	2016	laying hen abattoir	LD male	5	neck skin	2016-01-12	2016-05-19	5.59	3.54
560	2016	laying hen abattoir	LD male	6	neck skin	2016-01-12	2016-05-19	5.54	3.32
561	2016	laying hen abattoir	LD male	7	neck skin	2016-01-12	2016-05-19	5.7	3.3
562	2016	laying hen abattoir	LD male	8	neck skin	2016-01-12	2016-05-19	5.62	3.8
563	2016	laying hen abattoir	LD male	9	neck skin	2016-01-12	2016-05-19	5.49	2
564	2016	laying hen abattoir	LD male	10	neck skin	2016-01-12	2016-05-19	5.7	3.3
565	2016	laying hen abattoir	LD male	11	neck skin	2016-01-12	2016-05-19	5.64	3.3
566	2016	laying hen abattoir	LD male	12	neck skin	2016-01-12	2016-05-19	5.74	3.46
567	2016	laying hen abattoir	LD male	13	neck skin	2016-01-12	2016-05-19	5.81	4.32
568	2016	laying hen abattoir	LD male	14	neck skin	2016-01-12	2016-05-19	5.85	3.26
569	2016	laying hen abattoir	LD male	15	neck skin	2016-01-12	2016-05-19	6.61	4.76
570	2016	laying hen abattoir	LD male	16	neck skin	2016-01-12	2016-05-19	6.11	3.48
571	2016	laying hen abattoir	LD male	17	neck skin	2016-01-12	2016-05-19	6.18	4.76
572	2016	laying hen abattoir	LD male	18	neck skin	2016-01-12	2016-05-19	5.46	3.53
573	2016	laying hen abattoir	LD male	19	neck skin	2016-01-12	2016-05-19	5.6	3.53
574	2016	laying hen abattoir	LD male	20	neck skin	2016-01-12	2016-05-19	5.95	4.93
575	2016	laying hen abattoir	LD male	21	neck skin	2016-01-12	2016-05-19	4.54	4.51
576	2016	laying hen abattoir	LD male	22	neck skin	2016-01-12	2016-05-19	5.83	3.71
577	2016	laying hen abattoir	LD male	23	neck skin	2016-01-12	2016-05-19	5.71	4.77
578	2016	laying hen abattoir	LD male	24	neck skin	2016-01-12	2016-05-19	5.62	4.72
616	2016	laying hen abattoir	LB male	1	neck skin	2016-01-12	2016-05-24	5.08	3.43
617	2016	laying hen abattoir	LB male	2	neck skin	2016-01-12	2016-05-24	5.2	3.79
618	2016	laying hen abattoir	LB male	3	neck skin	2016-01-12	2016-05-24	5.2	3.97
630	2016	laying hen abattoir	LB male	4	neck skin	2016-01-12	2016-05-25	5.32	3.34
631	2016	laying hen abattoir	LB male	5	neck skin	2016-01-12	2016-05-25	5.18	3.68
632	2016	laying hen abattoir	LB male	6	neck skin	2016-01-12	2016-05-25	5.36	3.11
633	2016	laying hen abattoir	LB male	7	neck skin	2016-01-12	2016-05-25	5.18	3.53
634	2016	laying hen abattoir	LB male	8	neck skin	2016-01-12	2016-05-25	5.52	4.6
635	2016	laying hen abattoir	LB male	9	neck skin	2016-01-12	2016-05-25	5.73	4.5
636	2016	laying hen abattoir	LB male	10	neck skin	2016-01-12	2016-05-25	5.85	3.18
637	2016	laying hen abattoir	LB male	11	neck skin	2016-01-12	2016-05-25	4.95	3.64
638	2016	laying hen abattoir	LB male	12	neck skin	2016-01-12	2016-05-25	5.53	3.99
639	2016	laying hen abattoir	LB male	13	neck skin	2016-01-12	2016-05-25	5.41	3.69
640	2016	laying hen abattoir	LB male	14	neck skin	2016-01-12	2016-05-25	5.67	2.7
641	2016	laying hen abattoir	LB male	15	neck skin	2016-01-12	2016-05-25	5.3	3.18
642	2016	laying hen abattoir	LB male	16	neck skin	2016-01-12	2016-05-25	5.18	2.7
643	2016	laying hen abattoir	LB male	17	neck skin	2016-01-12	2016-05-25	5	3.32
644	2016	laying hen abattoir	LB male	18	neck skin	2016-01-12	2016-05-25	5.18	2.7
645	2016	laying hen abattoir	LB male	19	neck skin	2016-01-12	2016-05-25	5.18	3.43
646	2016	laying hen abattoir	LB male	20	neck skin	2016-01-12	2016-05-25	5.04	3.3
647	2016	laying hen abattoir	LB male	21	neck skin	2016-01-12	2016-05-25	5.26	3.76
648	2016	laying hen abattoir	LB male	22	neck skin	2016-01-12	2016-05-25	5.18	3.28
649	2016	laying hen abattoir	LB male	23	neck skin	2016-01-12	2016-05-25	5.56	3.8
650	2016	laying hen abattoir	LB male	24	neck skin	2016-01-12	2016-05-25		4.04
651	2016	laying hen abattoir	LB male	25	neck skin	2016-01-12	2016-05-25	4.99	3.54
1761	2016	laying hen abattoir	LD male	1	neck skin	2016-09-28	2016-11-16	5.32	2.7
1762	2016	laying hen abattoir	LD male	2	neck skin	2016-09-28	2016-11-16	5.28	2.7
1763	2016	laying hen abattoir	LD male	3	neck skin	2016-09-28	2016-11-16	5.08	2.7
1764	2016	laying hen abattoir	LD male	4	neck skin	2016-09-28	2016-11-16	4.58	0
1765	2016	laying hen abattoir	LD male	5	neck skin	2016-09-28	2016-11-16	4.92	2.7
1766	2016	laying hen abattoir	LD male	6	neck skin	2016-09-28	2016-11-16	5.23	2.7
1767	2016	laying hen abattoir	LD male	7	neck skin	2016-09-28	2016-11-16	5.11	2.7
1768	2016	laying hen abattoir	LD male	8	neck skin	2016-09-28	2016-11-16	5.23	3.11
1769	2016	laying hen abattoir	LD male	9	neck skin	2016-09-28	2016-11-16	5.26	0
1770	2016	laying hen abattoir	LD male	10	neck skin	2016-09-28	2016-11-16	5.65	3.26
1771	2016	laying hen abattoir	LD male	11	neck skin	2016-09-28	2016-11-16	5.54	3
1772	2016	laying hen abattoir	LD male	12	neck skin	2016-09-28	2016-11-16	4.3	2.7
1773	2016	laying hen abattoir	LD male	13	neck skin	2016-09-28	2016-11-16	5.61	2.7
1774	2016	laying hen abattoir	LD male	14	neck skin	2016-09-28	2016-11-16	5.18	2.7
1775	2016	laying hen abattoir	LD male	15	neck skin	2016-09-28	2016-11-16	4.9	2.7
1776	2016	laying hen abattoir	LD male	16	neck skin	2016-09-28	2016-11-16	4.94	0
1777	2016	laying hen abattoir	LD male	17	neck skin	2016-09-28	2016-11-16	5.4	2.7
1778	2016	laying hen abattoir	LD male	18	neck skin	2016-09-28	2016-11-16	5.76	2.7
1779	2016	laying hen abattoir	LD male	19	neck skin	2016-09-28	2016-11-16	5.86	2.7
1780	2016	laying hen abattoir	LD male	20	neck skin	2016-09-28	2016-11-16	5.41	2.7
1781	2016	laying hen abattoir	LD male	21	neck skin	2016-09-28	2016-11-16	5.8	3.34
1782	2016	laying hen abattoir	LD male	22	neck skin	2016-09-28	2016-11-16	5.18	3.04
1783	2016	laying hen abattoir	LD male	23	neck skin	2016-09-28	2016-11-16	4.83	2.7
1784	2016	laying hen abattoir	LD male	24	neck skin	2016-09-28	2016-11-16	5.52	2.7
1785	2016	laying hen abattoir	LD male	25	neck skin	2016-09-28	2016-11-16	5	2.7
1812	2016	laying hen abattoir	LB male	1	neck skin	2016-09-28	2016-11-28	4.74	2.7
1813	2016	laying hen abattoir	LB male	2	neck skin	2016-09-28	2016-11-28	5.53	2.7
1814	2016	laying hen abattoir	LB male	3	neck skin	2016-09-28	2016-11-28	4.87	3.18
1815	2016	laying hen abattoir	LB male	4	neck skin	2016-09-28	2016-11-28	4.61	2.7
1816	2016	laying hen abattoir	LB male	5	neck skin	2016-09-28	2016-11-28	4.99	3.11
1817	2016	laying hen abattoir	LB male	6	neck skin	2016-09-28	2016-11-28	5.38	2.7
1818	2016	laying hen abattoir	LB male	7	neck skin	2016-09-28	2016-11-28	4.85	2.7
1819	2016	laying hen abattoir	LB male	8	neck skin	2016-09-28	2016-11-28	4.91	2.7
1820	2016	laying hen abattoir	LB male	9	neck skin	2016-09-28	2016-11-28	4.53	2.7
1821	2016	laying hen abattoir	LB male	10	neck skin	2016-09-28	2016-11-28	4.54	3
1822	2016	laying hen abattoir	LB male	11	neck skin	2016-09-28	2016-11-28	5.66	2.7
1823	2016	laying hen abattoir	LB male	12	neck skin	2016-09-28	2016-11-28	4.75	2.7
1824	2016	laying hen abattoir	LB male	13	neck skin	2016-09-28	2016-11-28	5.36	3.36
1825	2016	laying hen abattoir	LB male	14	neck skin	2016-09-28	2016-11-28	4.96	3
1826	2016	laying hen abattoir	LB male	15	neck skin	2016-09-28	2016-11-28	4.88	3.04
1827	2016	laying hen abattoir	LB male	16	neck skin	2016-09-28	2016-11-28	4.97	2.7
1828	2016	laying hen abattoir	LB male	17	neck skin	2016-09-28	2016-11-28	4.98	2.7
1829	2016	laying hen abattoir	LB male	18	neck skin	2016-09-28	2016-11-28	4.94	2.7
1830	2016	laying hen abattoir	LB male	19	neck skin	2016-09-28	2016-11-28	5.51	3.04
1831	2016	laying hen abattoir	LB male	20	neck skin	2016-09-28	2016-11-28	5.04	3.04
1832	2016	laying hen abattoir	LB male	21	neck skin	2016-09-28	2016-11-28	6.94	3.11
1833	2016	laying hen abattoir	LB male	22	neck skin	2016-09-28	2016-11-28	4.81	2.7
1834	2016	laying hen abattoir	LB male	23	neck skin	2016-09-28	2016-11-28	4.8	2.7
1835	2016	laying hen abattoir	LB male	24	neck skin	2016-09-28	2016-11-28	5.4	2.7
1836	2016	laying hen abattoir	LB male	25	neck skin	2016-09-28	2016-11-28	5.2
2955	2017	laying hen abattoir	LD male	1	neck skin	2017-10-20	2017-12-07	4.73	3.45
2956	2017	laying hen abattoir	LD male	2	neck skin	2017-10-20	2017-12-07	6.53	4.81
2957	2017	laying hen abattoir	LD male	3	neck skin	2017-10-20	2017-12-07	5.64	5.11
2958	2017	laying hen abattoir	LD male	4	neck skin	2017-10-20	2017-12-07	5.4	5.65
2959	2017	laying hen abattoir	LD male	5	neck skin	2017-10-20	2017-12-07	4.65	3.51
2960	2017	laying hen abattoir	LD male	6	neck skin	2017-10-20	2017-12-07	5.11	3.85
2961	2017	laying hen abattoir	LD male	7	neck skin	2017-10-20	2017-12-07	4.68	5.4
2962	2017	laying hen abattoir	LD male	8	neck skin	2017-10-20	2017-12-07	5.08	3.61
2963	2017	laying hen abattoir	LD male	9	neck skin	2017-10-20	2017-12-07	5.4	5.82
2964	2017	laying hen abattoir	LD male	10	neck skin	2017-10-20	2017-12-07	5.28	3.26
2965	2017	laying hen abattoir	LD male	11	neck skin	2017-10-20	2017-12-07	5.48	2.88
2966	2017	laying hen abattoir	LD male	12	neck skin	2017-10-20	2017-12-07	4.96	4.46
2967	2017	laying hen abattoir	LD male	13	neck skin	2017-10-20	2017-12-07	4.9	4
2968	2017	laying hen abattoir	LD male	14	neck skin	2017-10-20	2017-12-07	5.53	4.58
2969	2017	laying hen abattoir	LD male	15	neck skin	2017-10-20	2017-12-07	4.69	2.92
2970	2017	laying hen abattoir	LD male	16	neck skin	2017-10-20	2017-12-07	5.42	3.23
2971	2017	laying hen abattoir	LD male	17	neck skin	2017-10-20	2017-12-07	5.4	2.98
2972	2017	laying hen abattoir	LD male	18	neck skin	2017-10-20	2017-12-07	5.6	3.95
2973	2017	laying hen abattoir	LD male	19	neck skin	2017-10-20	2017-12-07	5.11	3.32
2974	2017	laying hen abattoir	LD male	20	neck skin	2017-10-20	2017-12-07	5	2.74
2975	2017	laying hen abattoir	LD male	21	neck skin	2017-10-20	2017-12-07	3.81	2.83
2976	2017	laying hen abattoir	LD male	22	neck skin	2017-10-20	2017-12-07	4.8	3.11
2977	2017	laying hen abattoir	LD male	23	neck skin	2017-10-20	2017-12-07	4.86	2.96
2978	2017	laying hen abattoir	LD male	24	neck skin	2017-10-20	2017-12-07	5.08	3.23
2979	2017	laying hen abattoir	LD male	25	neck skin	2017-10-20	2017-12-07	5.04	3.63
3005	2017	laying hen abattoir	LB male	1	neck skin	2017-10-20	2017-12-11	4.48	0
3006	2017	laying hen abattoir	LB male	2	neck skin	2017-10-20	2017-12-11	5.18	0
3007	2017	laying hen abattoir	LB male	3	neck skin	2017-10-20	2017-12-11	5.69	3.52
3008	2017	laying hen abattoir	LB male	4	neck skin	2017-10-20	2017-12-11	5.08	2.76
3009	2017	laying hen abattoir	LB male	5	neck skin	2017-10-20	2017-12-11	5.46	3.65
3010	2017	laying hen abattoir	LB male	6	neck skin	2017-10-20	2017-12-11	4.36	3.11
3011	2017	laying hen abattoir	LB male	7	neck skin	2017-10-20	2017-12-11	5.97	2.3
3012	2017	laying hen abattoir	LB male	8	neck skin	2017-10-20	2017-12-11	7.11	3.63
3013	2017	laying hen abattoir	LB male	9	neck skin	2017-10-20	2017-12-11	4.67	2.78
3014	2017	laying hen abattoir	LB male	10	neck skin	2017-10-20	2017-12-11	5.65	2.81
3015	2017	laying hen abattoir	LB male	11	neck skin	2017-10-20	2017-12-11	5.72	3.08
3016	2017	laying hen abattoir	LB male	12	neck skin	2017-10-20	2017-12-11	5.34	4.32
3017	2017	laying hen abattoir	LB male	13	neck skin	2017-10-20	2017-12-12	3.3	5.91
3018	2017	laying hen abattoir	LB male	14	neck skin	2017-10-20	2017-12-12	3.49	5.98
3019	2017	laying hen abattoir	LB male	15	neck skin	2017-10-20	2017-12-12	5.08	2.68
3020	2017	laying hen abattoir	LB male	16	neck skin	2017-10-20	2017-12-12	5.94	3.7
3021	2017	laying hen abattoir	LB male	17	neck skin	2017-10-20	2017-12-12	5.83	3.28
3022	2017	laying hen abattoir	LB male	18	neck skin	2017-10-20	2017-12-12	5.86	3.15
3023	2017	laying hen abattoir	LB male	19	neck skin	2017-10-20	2017-12-12	5.49	3.65
3024	2017	laying hen abattoir	LB male	20	neck skin	2017-10-20	2017-12-12	5.3	3.7
3025	2017	laying hen abattoir	LB male	21	neck skin	2017-10-20	2017-12-12	5.08	3.38
3026	2017	laying hen abattoir	LB male	22	neck skin	2017-10-20	2017-12-12	5.34	3.08
3027	2017	laying hen abattoir	LB male	23	neck skin	2017-10-20	2017-12-12	4.96	2.9
3028	2017	laying hen abattoir	LB male	24	neck skin	2017-10-20	2017-12-12	4.76	2.5
3029	2017	laying hen abattoir	LB male	25	neck skin	2017-10-20	2017-12-12	5	2.3
822	2018	laying hen abattoir	laying hen	1	neck skin	2018-08-07	2018-10-08	6.59	3.23
823	2018	laying hen abattoir	laying hen	2	neck skin	2018-08-07	2018-10-08	6.77	3.71
824	2018	laying hen abattoir	laying hen	3	neck skin	2018-08-07	2018-10-08	6.65	3.53
825	2018	laying hen abattoir	laying hen	4	neck skin	2018-08-07	2018-10-08	6.3	4.59
826	2018	laying hen abattoir	laying hen	5	neck skin	2018-08-07	2018-10-08	6.76	3.86
827	2018	laying hen abattoir	laying hen	6	neck skin	2018-08-07	2018-10-08	6.64	3.4
828	2018	laying hen abattoir	laying hen	7	neck skin	2018-08-07	2018-10-08	6.92	3.86
829	2018	laying hen abattoir	laying hen	8	neck skin	2018-08-07	2018-10-08	6.08	3.79
830	2018	laying hen abattoir	laying hen	9	neck skin	2018-08-07	2018-10-08	6.6	4.72
831	2018	laying hen abattoir	laying hen	10	neck skin	2018-08-07	2018-10-08	6.83	3.08
832	2018	laying hen abattoir	laying hen	11	neck skin	2018-08-07	2018-10-08	7.04	4.69
833	2018	laying hen abattoir	laying hen	12	neck skin	2018-08-07	2018-10-08	6.53	3.7
834	2018	laying hen abattoir	laying hen	13	neck skin	2018-08-07	2018-10-08	6.89	3.86
835	2018	laying hen abattoir	laying hen	14	neck skin	2018-08-07	2018-10-08	6.52	3.43
836	2018	laying hen abattoir	laying hen	15	neck skin	2018-08-07	2018-10-08	6.56	3.43
837	2018	laying hen abattoir	laying hen	16	neck skin	2018-08-07	2018-10-08	6.54	3.38
838	2018	laying hen abattoir	laying hen	17	neck skin	2018-08-07	2018-10-08	6.51	3.6
839	2018	laying hen abattoir	laying hen	18	neck skin	2018-08-07	2018-10-08	5.78	3
840	2018	laying hen abattoir	laying hen	19	neck skin	2018-08-07	2018-10-08	6.36	3.74
841	2018	laying hen abattoir	laying hen	20	neck skin	2018-08-07	2018-10-08	6.42	3.4
842	2018	laying hen abattoir	laying hen	21	neck skin	2018-08-07	2018-10-08	6.62	5.18
843	2018	laying hen abattoir	laying hen	22	neck skin	2018-08-07	2018-10-08	5.26	3.15
844	2018	laying hen abattoir	laying hen	23	neck skin	2018-08-07	2018-10-08	6.66	3.58
845	2018	laying hen abattoir	laying hen	24	neck skin	2018-08-07	2018-10-08	6.57	3.92
846	2018	laying hen abattoir	laying hen	25	neck skin	2018-08-07	2018-10-08	6.34	3
847	2018	laying hen abattoir	laying hen	26	neck skin	2018-08-07	2018-10-08	6.38	2.3
848	2018	laying hen abattoir	laying hen	27	neck skin	2018-08-07	2018-10-08	6.32	3
849	2018	laying hen abattoir	laying hen	28	neck skin	2018-08-07	2018-10-08	6.51	3
850	2018	laying hen abattoir	laying hen	29	neck skin	2018-08-07	2018-10-08	6.7	3.32
851	2018	laying hen abattoir	laying hen	30	neck skin	2018-08-07	2018-10-08	6.26	5.26
852	2018	laying hen abattoir	laying hen	31	neck skin	2018-08-07	2018-10-08	6.98	3.74
853	2018	laying hen abattoir	laying hen	32	neck skin	2018-08-07	2018-10-08	6.74	3.64
854	2018	laying hen abattoir	laying hen	33	neck skin	2018-08-07	2018-10-08	5.6	2.3
855	2018	laying hen abattoir	laying hen	34	neck skin	2018-08-07	2018-10-08	6.43	3
856	2018	laying hen abattoir	laying hen	35	neck skin	2018-08-07	2018-10-08	5.9	2.3
857	2018	laying hen abattoir	laying hen	36	neck skin	2018-08-07	2018-10-08	6.85	4.69
858	2018	laying hen abattoir	laying hen	37	neck skin	2018-08-07	2018-10-08	6.74	4.2
859	2018	laying hen abattoir	laying hen	38	neck skin	2018-08-07	2018-10-08	7.3	4.42
860	2018	laying hen abattoir	laying hen	39	neck skin	2018-08-07	2018-10-08	6.32	3.11
861	2018	laying hen abattoir	laying hen	40	neck skin	2018-08-07	2018-10-08	6.96	4.57
862	2018	laying hen abattoir	laying hen	41	neck skin	2018-08-07	2018-10-08	7.32	4.52
863	2018	laying hen abattoir	laying hen	42	neck skin	2018-08-07	2018-10-08	6.69	5.04
864	2018	laying hen abattoir	laying hen	43	neck skin	2018-08-07	2018-10-08	6.52	4.66
865	2018	laying hen abattoir	laying hen	44	neck skin	2018-08-07	2018-10-08	5.85	3.98
866	2018	laying hen abattoir	laying hen	45	neck skin	2018-08-07	2018-10-08	6.57	4.34
867	2018	laying hen abattoir	laying hen	46	neck skin	2018-08-07	2018-10-08	6.67	3.42
868	2018	laying hen abattoir	laying hen	47	neck skin	2018-08-07	2018-10-08	6.52	4.2
869	2018	laying hen abattoir	laying hen	48	neck skin	2018-08-07	2018-10-08	6.43	4.04
870	2018	laying hen abattoir	laying hen	49	neck skin	2018-08-07	2018-10-08	6	2.3
871	2018	laying hen abattoir	laying hen	50	neck skin	2018-08-07	2018-10-08	6.6	3
872	2018	laying hen abattoir	laying hen	51	neck skin	2018-08-07	2018-10-10	6.69	3.82
873	2018	laying hen abattoir	laying hen	52	neck skin	2018-08-07	2018-10-10	7.08	4.88
874	2018	laying hen abattoir	laying hen	53	neck skin	2018-08-07	2018-10-10	5.94	3
875	2018	laying hen abattoir	laying hen	54	neck skin	2018-08-07	2018-10-10	6.59	3
876	2018	laying hen abattoir	laying hen	55	neck skin	2018-08-07	2018-10-10	6.62	3.59
877	2018	laying hen abattoir	laying hen	56	neck skin	2018-08-07	2018-10-10	6.79	3.57
878	2018	laying hen abattoir	laying hen	57	neck skin	2018-08-07	2018-10-10	7.68	3.54
879	2018	laying hen abattoir	laying hen	58	neck skin	2018-08-07	2018-10-10	6.23	3
880	2018	laying hen abattoir	laying hen	59	neck skin	2018-08-07	2018-10-10	6.11	3
881	2018	laying hen abattoir	laying hen	60	neck skin	2018-08-07	2018-10-10	6.9	4.42
882	2018	laying hen abattoir	laying hen	61	neck skin	2018-08-07	2018-10-10	6.56	3
883	2018	laying hen abattoir	laying hen	62	neck skin	2018-08-07	2018-10-10	7.23	4.4
884	2018	laying hen abattoir	laying hen	63	neck skin	2018-08-07	2018-10-10	6.75	3.2
885	2018	laying hen abattoir	laying hen	64	neck skin	2018-08-07	2018-10-10	6.2	4.42
886	2018	laying hen abattoir	laying hen	65	neck skin	2018-08-07	2018-10-10	6.66	3
887	2018	laying hen abattoir	laying hen	66	neck skin	2018-08-07	2018-10-10	6.59	3.42
888	2018	laying hen abattoir	laying hen	67	neck skin	2018-08-07	2018-10-10	6.9	4.46
889	2018	laying hen abattoir	laying hen	68	neck skin	2018-08-07	2018-10-10	7.69	4.75
890	2018	laying hen abattoir	laying hen	69	neck skin	2018-08-07	2018-10-10	6.65	3.67
891	2018	laying hen abattoir	laying hen	70	neck skin	2018-08-07	2018-10-10	6.45	3.34
892	2018	laying hen abattoir	laying hen	71	neck skin	2018-08-07	2018-10-10	6.56	3
893	2018	laying hen abattoir	laying hen	72	neck skin	2018-08-07	2018-10-10	6.69	5.66
894	2018	laying hen abattoir	laying hen	73	neck skin	2018-08-07	2018-10-10	6.68	3.62
895	2018	laying hen abattoir	laying hen	74	neck skin	2018-08-07	2018-10-10	5.7	4.6
896	2018	laying hen abattoir	laying hen	75	neck skin	2018-08-07	2018-10-10	6.63	4.59
897	2018	laying hen abattoir	laying hen	76	neck skin	2018-08-07	2018-10-10	6.81	3.4
898	2018	laying hen abattoir	laying hen	77	neck skin	2018-08-07	2018-10-10	6.75	3.65
899	2018	laying hen abattoir	laying hen	78	neck skin	2018-08-07	2018-10-10	5.98	4.42
900	2018	laying hen abattoir	laying hen	79	neck skin	2018-08-07	2018-10-10	6.15	3.62
901	2018	laying hen abattoir	laying hen	80	neck skin	2018-08-07	2018-10-10	7.15	4.53
902	2018	laying hen abattoir	laying hen	81	neck skin	2018-08-07	2018-10-10	7.15	3.72
903	2018	laying hen abattoir	laying hen	82	neck skin	2018-08-07	2018-10-10	6.81	3.65
904	2018	laying hen abattoir	laying hen	83	neck skin	2018-08-07	2018-10-10	6.74	3.08
905	2018	laying hen abattoir	laying hen	84	neck skin	2018-08-07	2018-10-10	6.66	3.36
906	2018	laying hen abattoir	laying hen	85	neck skin	2018-08-07	2018-10-10	5.94	3.64
907	2018	laying hen abattoir	laying hen	86	neck skin	2018-08-07	2018-10-10	6.2	3.4
908	2018	laying hen abattoir	laying hen	87	neck skin	2018-08-07	2018-10-10	6.52	4.71
909	2018	laying hen abattoir	laying hen	88	neck skin	2018-08-07	2018-10-10	6.64	4.61
910	2018	laying hen abattoir	laying hen	89	neck skin	2018-08-07	2018-10-10	6.99	3.75
911	2018	laying hen abattoir	laying hen	90	neck skin	2018-08-07	2018-10-10	6.88	4.64
912	2018	laying hen abattoir	laying hen	91	neck skin	2018-08-07	2018-10-10	6.86	4.84
913	2018	laying hen abattoir	laying hen	92	neck skin	2018-08-07	2018-10-10	6.6	3.62
914	2018	laying hen abattoir	laying hen	93	neck skin	2018-08-07	2018-10-10	6.67	4.63
915	2018	laying hen abattoir	laying hen	94	neck skin	2018-08-07	2018-10-10	6.77	4.23
916	2018	laying hen abattoir	laying hen	95	neck skin	2018-08-07	2018-10-10	6.74	5.34
917	2018	laying hen abattoir	laying hen	96	neck skin	2018-08-07	2018-10-10	6.6	5.45
918	2018	laying hen abattoir	laying hen	97	neck skin	2018-08-07	2018-10-10	6.71	5.64
919	2018	laying hen abattoir	laying hen	98	neck skin	2018-08-07	2018-10-10	7.04	4.77
920	2018	laying hen abattoir	laying hen	99	neck skin	2018-08-07	2018-10-10	6.51	4.63
921	2018	laying hen abattoir	laying hen	100	neck skin	2018-08-07	2018-10-10	6.66	4.67
922	2018	laying hen abattoir	laying hen	101	neck skin	2018-08-07	2018-10-12	7.11	5.04
923	2018	laying hen abattoir	laying hen	102	neck skin	2018-08-07	2018-10-12	7.11	3.95
924	2018	laying hen abattoir	laying hen	103	neck skin	2018-08-07	2018-10-12	6.8	3.62
925	2018	laying hen abattoir	laying hen	104	neck skin	2018-08-07	2018-10-12	7.64	5.95
926	2018	laying hen abattoir	laying hen	105	neck skin	2018-08-07	2018-10-12	7.45	5.18
927	2018	laying hen abattoir	laying hen	106	neck skin	2018-08-07	2018-10-12	6.43	3.78
928	2018	laying hen abattoir	laying hen	107	neck skin	2018-08-07	2018-10-12	6.95	3
929	2018	laying hen abattoir	laying hen	108	neck skin	2018-08-07	2018-10-12	7	5
930	2018	laying hen abattoir	laying hen	109	neck skin	2018-08-07	2018-10-12	6.65	3.63
931	2018	laying hen abattoir	laying hen	110	neck skin	2018-08-07	2018-10-12	6.71	5.2
932	2018	laying hen abattoir	laying hen	111	neck skin	2018-08-07	2018-10-12	7.18	5.15
933	2018	laying hen abattoir	laying hen	112	neck skin	2018-08-07	2018-10-12	7.11	5.71
934	2018	laying hen abattoir	laying hen	113	neck skin	2018-08-07	2018-10-12	6.28	3.49
935	2018	laying hen abattoir	laying hen	114	neck skin	2018-08-07	2018-10-12	6.96	3.54
936	2018	laying hen abattoir	laying hen	115	neck skin	2018-08-07	2018-10-12	6.69	4.04
937	2018	laying hen abattoir	laying hen	116	neck skin	2018-08-07	2018-10-12	7.3	4.04
938	2018	laying hen abattoir	laying hen	117	neck skin	2018-08-07	2018-10-12	6.98	4.23
939	2018	laying hen abattoir	laying hen	118	neck skin	2018-08-07	2018-10-12	6.61	3.28
940	2018	laying hen abattoir	laying hen	119	neck skin	2018-08-07	2018-10-12	7.04	3.58
941	2018	laying hen abattoir	laying hen	120	neck skin	2018-08-07	2018-10-12	5.67	3.11
942	2018	laying hen abattoir	laying hen	121	neck skin	2018-08-07	2018-10-12	6.42	4.18
943	2018	laying hen abattoir	laying hen	122	neck skin	2018-08-07	2018-10-12	5.57	3.18
944	2018	laying hen abattoir	laying hen	123	neck skin	2018-08-07	2018-10-12	5.32	3.98
945	2018	laying hen abattoir	laying hen	124	neck skin	2018-08-07	2018-10-12	6.61	5.11
946	2018	laying hen abattoir	laying hen	125	neck skin	2018-08-07	2018-10-12	6.76	5.18
947	2018	laying hen abattoir	laying hen	126	neck skin	2018-08-07	2018-10-12	6.36	3
948	2018	laying hen abattoir	laying hen	127	neck skin	2018-08-07	2018-10-12	6.46	3.45
949	2018	laying hen abattoir	laying hen	128	neck skin	2018-08-07	2018-10-12	6.43	3.11
950	2018	laying hen abattoir	laying hen	129	neck skin	2018-08-07	2018-10-12	6.45	3.95
951	2018	laying hen abattoir	laying hen	130	neck skin	2018-08-07	2018-10-12	7.32	3.36
952	2018	laying hen abattoir	laying hen	131	neck skin	2018-08-07	2018-10-12	6.3	3
953	2018	laying hen abattoir	laying hen	132	neck skin	2018-08-07	2018-10-12	5.69	3.52
954	2018	laying hen abattoir	laying hen	133	neck skin	2018-08-07	2018-10-12	6.72	4.93
955	2018	laying hen abattoir	laying hen	134	neck skin	2018-08-07	2018-10-12	6.56	3.45
956	2018	laying hen abattoir	laying hen	135	neck skin	2018-08-07	2018-10-12	6.48	3.28
957	2018	laying hen abattoir	laying hen	136	neck skin	2018-08-07	2018-10-12	5.67	3.18
958	2018	laying hen abattoir	laying hen	137	neck skin	2018-08-07	2018-10-12	6.58	3.99
959	2018	laying hen abattoir	laying hen	138	neck skin	2018-08-07	2018-10-12	7.08	4.11
960	2018	laying hen abattoir	laying hen	139	neck skin	2018-08-07	2018-10-12	6.59	3.81
961	2018	laying hen abattoir	laying hen	140	neck skin	2018-08-07	2018-10-12	6.3	3.54
962	2018	laying hen abattoir	laying hen	141	neck skin	2018-08-07	2018-10-12	6.71	4.8
963	2018	laying hen abattoir	laying hen	142	neck skin	2018-08-07	2018-10-12	6.26	3
964	2018	laying hen abattoir	laying hen	143	neck skin	2018-08-07	2018-10-12	6.85	3.82
965	2018	laying hen abattoir	laying hen	144	neck skin	2018-08-07	2018-10-12	6.38	3.59
966	2018	laying hen abattoir	laying hen	145	neck skin	2018-08-07	2018-10-12	7.11	4.84
967	2018	laying hen abattoir	laying hen	146	neck skin	2018-08-07	2018-10-12	6.71	4.11
968	2018	laying hen abattoir	laying hen	147	neck skin	2018-08-07	2018-10-12	5.95	4.18
969	2018	laying hen abattoir	laying hen	148	neck skin	2018-08-07	2018-10-12	6.82	4.79
970	2018	laying hen abattoir	laying hen	149	neck skin	2018-08-07	2018-10-12	6.71	3.66
971	2018	laying hen abattoir	laying hen	150	neck skin	2018-08-07	2018-10-12	6.78	3.98
972	2018	laying hen abattoir	laying hen	151	neck skin	2018-08-07	2018-10-15	6.95	3.58
973	2018	laying hen abattoir	laying hen	152	neck skin	2018-08-07	2018-10-15	5.96	3.28
974	2018	laying hen abattoir	laying hen	153	neck skin	2018-08-07	2018-10-15	5.99	3.87
975	2018	laying hen abattoir	laying hen	154	neck skin	2018-08-07	2018-10-15	6.49	3.51
976	2018	laying hen abattoir	laying hen	155	neck skin	2018-08-07	2018-10-15	6.2	4.83
977	2018	laying hen abattoir	laying hen	156	neck skin	2018-08-07	2018-10-15	6.66	4.62
978	2018	laying hen abattoir	laying hen	157	neck skin	2018-08-07	2018-10-15	6.59	3.77
979	2018	laying hen abattoir	laying hen	158	neck skin	2018-08-07	2018-10-15	5.8	3.84
980	2018	laying hen abattoir	laying hen	159	neck skin	2018-08-07	2018-10-15	6.71	3.52
981	2018	laying hen abattoir	laying hen	160	neck skin	2018-08-07	2018-10-15	6.54	3.28
982	2018	laying hen abattoir	laying hen	161	neck skin	2018-08-07	2018-10-15	6.87	4.74
983	2018	laying hen abattoir	laying hen	162	neck skin	2018-08-07	2018-10-15	7.08	4.46
984	2018	laying hen abattoir	laying hen	163	neck skin	2018-08-07	2018-10-15	6.93	4.49
985	2018	laying hen abattoir	laying hen	164	neck skin	2018-08-07	2018-10-15	6.69	3
986	2018	laying hen abattoir	laying hen	165	neck skin	2018-08-07	2018-10-15	6.4	3.32
987	2018	laying hen abattoir	laying hen	166	neck skin	2018-08-07	2018-10-15	6.67	3
988	2018	laying hen abattoir	laying hen	167	neck skin	2018-08-07	2018-10-15	6.77	3
989	2018	laying hen abattoir	laying hen	168	neck skin	2018-08-07	2018-10-15	6.6	3.26
990	2018	laying hen abattoir	laying hen	169	neck skin	2018-08-07	2018-10-15	6.56	3.36
991	2018	laying hen abattoir	laying hen	170	neck skin	2018-08-07	2018-10-15	5.92	3
992	2018	laying hen abattoir	laying hen	171	neck skin	2018-08-07	2018-10-15	6.48	3.58
993	2018	laying hen abattoir	laying hen	172	neck skin	2018-08-07	2018-10-15	6.42	3.83
994	2018	laying hen abattoir	laying hen	173	neck skin	2018-08-07	2018-10-15	5.95	3
995	2018	laying hen abattoir	laying hen	174	neck skin	2018-08-07	2018-10-15	6.93	5.49
996	2018	laying hen abattoir	laying hen	175	neck skin	2018-08-07	2018-10-15	6	3.89
997	2018	laying hen abattoir	laying hen	176	neck skin	2018-08-07	2018-10-15	5.89	3.34
998	2018	laying hen abattoir	laying hen	177	neck skin	2018-08-07	2018-10-15	5.86	3
999	2018	laying hen abattoir	laying hen	178	neck skin	2018-08-07	2018-10-15	6.56	3
1000	2018	laying hen abattoir	laying hen	179	neck skin	2018-08-07	2018-10-15	6.32	3.26
1001	2018	laying hen abattoir	laying hen	180	neck skin	2018-08-07	2018-10-15	5.04	3.38
1002	2018	laying hen abattoir	laying hen	181	neck skin	2018-08-07	2018-10-15	6.43	3.7
1003	2018	laying hen abattoir	laying hen	182	neck skin	2018-08-07	2018-10-15	6.04	3
1004	2018	laying hen abattoir	laying hen	183	neck skin	2018-08-07	2018-10-15	6.42	3
1005	2018	laying hen abattoir	laying hen	184	neck skin	2018-08-07	2018-10-15	6.72	3
1006	2018	laying hen abattoir	laying hen	185	neck skin	2018-08-07	2018-10-15	6.04	3
1007	2018	laying hen abattoir	laying hen	186	neck skin	2018-08-07	2018-10-15	6.86	3.26
1008	2018	laying hen abattoir	laying hen	187	neck skin	2018-08-07	2018-10-15	6.51	4.15
1009	2018	laying hen abattoir	laying hen	188	neck skin	2018-08-07	2018-10-15	5.46	3.69
1010	2018	laying hen abattoir	laying hen	189	neck skin	2018-08-07	2018-10-15	5.95	3.9
1011	2018	laying hen abattoir	laying hen	190	neck skin	2018-08-07	2018-10-15	6.36	4
1012	2018	laying hen abattoir	laying hen	191	neck skin	2018-08-07	2018-10-15	6.72	3.18
1013	2018	laying hen abattoir	laying hen	192	neck skin	2018-08-07	2018-10-15	6.67	3.23
1014	2018	laying hen abattoir	laying hen	193	neck skin	2018-08-07	2018-10-15		5
1015	2018	laying hen abattoir	laying hen	194	neck skin	2018-08-07	2018-10-15	6.2	3.38
1016	2018	laying hen abattoir	laying hen	195	neck skin	2018-08-07	2018-10-15	5.58	3.61
1017	2018	laying hen abattoir	laying hen	196	neck skin	2018-08-07	2018-10-15	6.65	3
1018	2018	laying hen abattoir	laying hen	197	neck skin	2018-08-07	2018-10-15	6.76	3.3
1019	2018	laying hen abattoir	laying hen	198	neck skin	2018-08-07	2018-10-15	4.66	3
1020	2018	laying hen abattoir	laying hen	199	neck skin	2018-08-07	2018-10-15	6.83	3.84
1021	2018	laying hen abattoir	laying hen	200	neck skin	2018-08-07	2018-10-15	6.71	5
223	2018	broiler abattoir	broiler	1	neck skin	2018-06-04	2018-07-30	5.15	3.58
225	2018	broiler abattoir	broiler	2	neck skin	2018-06-04	2018-07-30	5.51	3.2
227	2018	broiler abattoir	broiler	3	neck skin	2018-06-04	2018-07-30	5.26	3
229	2018	broiler abattoir	broiler	4	neck skin	2018-06-04	2018-07-30	4.88	3.15
231	2018	broiler abattoir	broiler	5	neck skin	2018-06-04	2018-07-30	5.76	3.34
233	2018	broiler abattoir	broiler	6	neck skin	2018-06-04	2018-07-30	5	4.43
235	2018	broiler abattoir	broiler	7	neck skin	2018-06-04	2018-07-30	5.93	3.42
237	2018	broiler abattoir	broiler	8	neck skin	2018-06-04	2018-07-30	4.75	3.26
239	2018	broiler abattoir	broiler	9	neck skin	2018-06-04	2018-07-30	4.65	2.3
241	2018	broiler abattoir	broiler	10	neck skin	2018-06-04	2018-07-30	4.51	3
243	2018	broiler abattoir	broiler	11	neck skin	2018-06-04	2018-07-30	5.23	3
245	2018	broiler abattoir	broiler	12	neck skin	2018-06-04	2018-07-30	4.85	3
247	2018	broiler abattoir	broiler	13	neck skin	2018-06-04	2018-07-30	5.43	3
249	2018	broiler abattoir	broiler	14	neck skin	2018-06-04	2018-07-30	4.51	2.3
251	2018	broiler abattoir	broiler	15	neck skin	2018-06-04	2018-07-30	5.18	3.36
253	2018	broiler abattoir	broiler	16	neck skin	2018-06-04	2018-07-31	5.49	2.3
255	2018	broiler abattoir	broiler	17	neck skin	2018-06-04	2018-07-31	5.32	3
257	2018	broiler abattoir	broiler	18	neck skin	2018-06-04	2018-07-31	4.59	2.3
259	2018	broiler abattoir	broiler	19	neck skin	2018-06-04	2018-07-31	5.36	2.3
261	2018	broiler abattoir	broiler	20	neck skin	2018-06-04	2018-07-31	5.82	3.08
263	2018	broiler abattoir	broiler	21	neck skin	2018-06-04	2018-07-31	4.56	3
265	2018	broiler abattoir	broiler	22	neck skin	2018-06-04	2018-07-31	5.11	3.04
267	2018	broiler abattoir	broiler	23	neck skin	2018-06-04	2018-07-31	5.81	3.38
269	2018	broiler abattoir	broiler	24	neck skin	2018-06-04	2018-07-31	5.88	3
271	2018	broiler abattoir	broiler	25	neck skin	2018-06-04	2018-07-31	4.88	3
273	2018	broiler abattoir	broiler	26	neck skin	2018-06-04	2018-07-31	4.48	3
275	2018	broiler abattoir	broiler	27	neck skin	2018-06-04	2018-07-31	4.85	3
277	2018	broiler abattoir	broiler	28	neck skin	2018-06-04	2018-07-31	5.84	3.36
279	2018	broiler abattoir	broiler	29	neck skin	2018-06-04	2018-07-31	4.8	3
281	2018	broiler abattoir	broiler	30	neck skin	2018-06-04	2018-07-31	4.64	3
283	2018	broiler abattoir	broiler	31	neck skin	2018-06-04	2018-07-31	4.9	3.28
285	2018	broiler abattoir	broiler	32	neck skin	2018-06-04	2018-07-31	4.79	3
287	2018	broiler abattoir	broiler	33	neck skin	2018-06-04	2018-07-31	4.71	3
289	2018	broiler abattoir	broiler	34	neck skin	2018-06-04	2018-07-31	5.83	3.83
291	2018	broiler abattoir	broiler	35	neck skin	2018-06-04	2018-07-31	5.23	3
293	2018	broiler abattoir	broiler	36	neck skin	2018-06-04	2018-07-31	5.23	3.4
295	2018	broiler abattoir	broiler	37	neck skin	2018-06-04	2018-07-31	5.77	3.87
297	2018	broiler abattoir	broiler	38	neck skin	2018-06-04	2018-07-31	5.28	3.74
299	2018	broiler abattoir	broiler	39	neck skin	2018-06-04	2018-07-31	5.28	3.18
301	2018	broiler abattoir	broiler	40	neck skin	2018-06-04	2018-07-31	5.15	3.91
303	2018	broiler abattoir	broiler	41	neck skin	2018-06-04	2018-08-01	4.76	2.3
305	2018	broiler abattoir	broiler	42	neck skin	2018-06-04	2018-08-01	4.34	2.3
307	2018	broiler abattoir	broiler	43	neck skin	2018-06-04	2018-08-01	4.7	3
309	2018	broiler abattoir	broiler	44	neck skin	2018-06-04	2018-08-01	4.49	2.3
311	2018	broiler abattoir	broiler	45	neck skin	2018-06-04	2018-08-01	4.36	2.3
313	2018	broiler abattoir	broiler	46	neck skin	2018-06-04	2018-08-01	4.32	3
315	2018	broiler abattoir	broiler	47	neck skin	2018-06-04	2018-08-01	4	3
317	2018	broiler abattoir	broiler	48	neck skin	2018-06-04	2018-08-01	4.4	2.3
319	2018	broiler abattoir	broiler	49	neck skin	2018-06-04	2018-08-01	5.3	3
321	2018	broiler abattoir	broiler	50	neck skin	2018-06-04	2018-08-01	5.73	3
323	2018	broiler abattoir	broiler	51	neck skin	2018-06-11	2018-08-06	4.28	3
325	2018	broiler abattoir	broiler	52	neck skin	2018-06-11	2018-08-06	4.66	3
327	2018	broiler abattoir	broiler	53	neck skin	2018-06-11	2018-08-06	4.62	3
329	2018	broiler abattoir	broiler	54	neck skin	2018-06-11	2018-08-06	4.46	3
331	2018	broiler abattoir	broiler	55	neck skin	2018-06-11	2018-08-06	4.56	2.3
333	2018	broiler abattoir	broiler	56	neck skin	2018-06-11	2018-08-06	5.2	3.2
335	2018	broiler abattoir	broiler	57	neck skin	2018-06-11	2018-08-06	5.18	3.72
337	2018	broiler abattoir	broiler	58	neck skin	2018-06-11	2018-08-06	5.04	3.2
339	2018	broiler abattoir	broiler	59	neck skin	2018-06-11	2018-08-06	4.18	3
341	2018	broiler abattoir	broiler	60	neck skin	2018-06-11	2018-08-06	4.98	3.28
343	2018	broiler abattoir	broiler	61	neck skin	2018-06-11	2018-08-06	4.66	3
345	2018	broiler abattoir	broiler	62	neck skin	2018-06-11	2018-08-06	4.08	3
347	2018	broiler abattoir	broiler	63	neck skin	2018-06-11	2018-08-06	4.74	3.32
349	2018	broiler abattoir	broiler	64	neck skin	2018-06-11	2018-08-06	4.82	3
351	2018	broiler abattoir	broiler	65	neck skin	2018-06-11	2018-08-06	4.38	3
353	2018	broiler abattoir	broiler	66	neck skin	2018-06-11	2018-08-06	4.3	3
355	2018	broiler abattoir	broiler	67	neck skin	2018-06-11	2018-08-06	4.26	3
357	2018	broiler abattoir	broiler	68	neck skin	2018-06-11	2018-08-06	4.68	3
359	2018	broiler abattoir	broiler	69	neck skin	2018-06-11	2018-08-06	4.28	3
361	2018	broiler abattoir	broiler	70	neck skin	2018-06-11	2018-08-06	4.15	2.3
363	2018	broiler abattoir	broiler	71	neck skin	2018-06-11	2018-08-06	5.08	3
365	2018	broiler abattoir	broiler	72	neck skin	2018-06-11	2018-08-06	4.08	3
367	2018	broiler abattoir	broiler	73	neck skin	2018-06-11	2018-08-06	4.08	3
369	2018	broiler abattoir	broiler	74	neck skin	2018-06-11	2018-08-06	3.08	2.3
371	2018	broiler abattoir	broiler	75	neck skin	2018-06-11	2018-08-07	4.87	3.04
373	2018	broiler abattoir	broiler	76	neck skin	2018-06-11	2018-08-07	3.74	3
375	2018	broiler abattoir	broiler	77	neck skin	2018-06-11	2018-08-07	4.56	3
377	2018	broiler abattoir	broiler	78	neck skin	2018-06-11	2018-08-07	4.68	3.36
379	2018	broiler abattoir	broiler	79	neck skin	2018-06-11	2018-08-07	4.6	3.56
381	2018	broiler abattoir	broiler	80	neck skin	2018-06-11	2018-08-07	3.66	3
383	2018	broiler abattoir	broiler	81	neck skin	2018-06-11	2018-08-07	4.4	3
385	2018	broiler abattoir	broiler	82	neck skin	2018-06-11	2018-08-07	4.46	3
387	2018	broiler abattoir	broiler	83	neck skin	2018-06-11	2018-08-07	4.82	3.23
389	2018	broiler abattoir	broiler	84	neck skin	2018-06-11	2018-08-07	3.89	3
391	2018	broiler abattoir	broiler	85	neck skin	2018-06-11	2018-08-07	6.49	3.62
393	2018	broiler abattoir	broiler	86	neck skin	2018-06-11	2018-08-07	3.79	3
395	2018	broiler abattoir	broiler	87	neck skin	2018-06-11	2018-08-07	3.99	2.3
397	2018	broiler abattoir	broiler	88	neck skin	2018-06-11	2018-08-07	4.65	3.15
399	2018	broiler abattoir	broiler	89	neck skin	2018-06-11	2018-08-07	3.79	3
401	2018	broiler abattoir	broiler	90	neck skin	2018-06-11	2018-08-07	5	3.56
403	2018	broiler abattoir	broiler	91	neck skin	2018-06-11	2018-08-07	4.56	3.2
405	2018	broiler abattoir	broiler	92	neck skin	2018-06-11	2018-08-07	4.53	3
407	2018	broiler abattoir	broiler	93	neck skin	2018-06-11	2018-08-07	5.59	4.26
409	2018	broiler abattoir	broiler	94	neck skin	2018-06-11	2018-08-07	4.58	3.46
411	2018	broiler abattoir	broiler	95	neck skin	2018-06-11	2018-08-07	4.38	3
413	2018	broiler abattoir	broiler	96	neck skin	2018-06-11	2018-08-07	4.79	3.28
415	2018	broiler abattoir	broiler	97	neck skin	2018-06-11	2018-08-07	4.6	3
417	2018	broiler abattoir	broiler	98	neck skin	2018-06-11	2018-08-07	5.18	3.89
419	2018	broiler abattoir	broiler	99	neck skin	2018-06-11	2018-08-07	4.94	3.72
421	2018	broiler abattoir	broiler	100	neck skin	2018-06-11	2018-08-07	4.51	3
423	2018	broiler abattoir	broiler	101	neck skin	2018-06-18	2018-08-13	4.99	3.11
425	2018	broiler abattoir	broiler	102	neck skin	2018-06-18	2018-08-13	4.72	3
427	2018	broiler abattoir	broiler	103	neck skin	2018-06-18	2018-08-13	5.2	3
429	2018	broiler abattoir	broiler	104	neck skin	2018-06-18	2018-08-13	4.97	3
431	2018	broiler abattoir	broiler	105	neck skin	2018-06-18	2018-08-13	5.04	3.98
433	2018	broiler abattoir	broiler	106	neck skin	2018-06-18	2018-08-13	5	3.68
435	2018	broiler abattoir	broiler	107	neck skin	2018-06-18	2018-08-13	5.04	3
437	2018	broiler abattoir	broiler	108	neck skin	2018-06-18	2018-08-13	5.04	3.08
439	2018	broiler abattoir	broiler	109	neck skin	2018-06-18	2018-08-13	4.81	3
441	2018	broiler abattoir	broiler	110	neck skin	2018-06-18	2018-08-13	4.85	3
443	2018	broiler abattoir	broiler	111	neck skin	2018-06-18	2018-08-13	4.89	3.43
445	2018	broiler abattoir	broiler	112	neck skin	2018-06-18	2018-08-13	4.11	3
447	2018	broiler abattoir	broiler	113	neck skin	2018-06-18	2018-08-13	4.89	3.23
449	2018	broiler abattoir	broiler	114	neck skin	2018-06-18	2018-08-13	4.34	3
451	2018	broiler abattoir	broiler	115	neck skin	2018-06-18	2018-08-13	4.36	3
453	2018	broiler abattoir	broiler	116	neck skin	2018-06-18	2018-08-13	4.18	2.3
455	2018	broiler abattoir	broiler	117	neck skin	2018-06-18	2018-08-13	5	3
457	2018	broiler abattoir	broiler	118	neck skin	2018-06-18	2018-08-13	4.88	3
459	2018	broiler abattoir	broiler	119	neck skin	2018-06-18	2018-08-13	3.9	2.3
461	2018	broiler abattoir	broiler	120	neck skin	2018-06-18	2018-08-13	4.28	2.3
463	2018	broiler abattoir	broiler	121	neck skin	2018-06-18	2018-08-13	4.36	3
465	2018	broiler abattoir	broiler	122	neck skin	2018-06-18	2018-08-13	3.98	3
467	2018	broiler abattoir	broiler	123	neck skin	2018-06-18	2018-08-13	3.93	3
469	2018	broiler abattoir	broiler	124	neck skin	2018-06-18	2018-08-13	4.83	3
471	2018	broiler abattoir	broiler	125	neck skin	2018-06-18	2018-08-13	4.04	3
473	2018	broiler abattoir	broiler	126	neck skin	2018-06-18	2018-08-13	4.83	3.08
475	2018	broiler abattoir	broiler	127	neck skin	2018-06-18	2018-08-13	4.15	3
477	2018	broiler abattoir	broiler	128	neck skin	2018-06-18	2018-08-13	4.83	3.59
479	2018	broiler abattoir	broiler	129	neck skin	2018-06-18	2018-08-13	4.85	3
481	2018	broiler abattoir	broiler	130	neck skin	2018-06-18	2018-08-13	3.97	2.3
483	2018	broiler abattoir	broiler	131	neck skin	2018-06-18	2018-08-13	4.89	3
485	2018	broiler abattoir	broiler	132	neck skin	2018-06-18	2018-08-13	5.32	3
487	2018	broiler abattoir	broiler	133	neck skin	2018-06-18	2018-08-13	4.79	3
489	2018	broiler abattoir	broiler	134	neck skin	2018-06-18	2018-08-13	4.45	3
491	2018	broiler abattoir	broiler	135	neck skin	2018-06-18	2018-08-13	4.08	2.3
493	2018	broiler abattoir	broiler	136	neck skin	2018-06-18	2018-08-13	4.04	3
495	2018	broiler abattoir	broiler	137	neck skin	2018-06-18	2018-08-13	3.79	3
497	2018	broiler abattoir	broiler	138	neck skin	2018-06-18	2018-08-13	4.4	3
499	2018	broiler abattoir	broiler	139	neck skin	2018-06-18	2018-08-14	4.76	3
501	2018	broiler abattoir	broiler	140	neck skin	2018-06-18	2018-08-14	4.83	3
503	2018	broiler abattoir	broiler	141	neck skin	2018-06-18	2018-08-14	5.11	3
505	2018	broiler abattoir	broiler	142	neck skin	2018-06-18	2018-08-14	5.04	3
507	2018	broiler abattoir	broiler	143	neck skin	2018-06-18	2018-08-14	4.94	3
509	2018	broiler abattoir	broiler	144	neck skin	2018-06-18	2018-08-14	4.82	3.43
511	2018	broiler abattoir	broiler	145	neck skin	2018-06-18	2018-08-14	4.85	3
513	2018	broiler abattoir	broiler	146	neck skin	2018-06-18	2018-08-14	4.78	3
515	2018	broiler abattoir	broiler	147	neck skin	2018-06-18	2018-08-14	4.2	3
517	2018	broiler abattoir	broiler	148	neck skin	2018-06-18	2018-08-14	3.82	3.04
519	2018	broiler abattoir	broiler	149	neck skin	2018-06-18	2018-08-14	4.79	3
521	2018	broiler abattoir	broiler	150	neck skin	2018-06-18	2018-08-14	5.57	5.28
523	2018	broiler abattoir	broiler	151	neck skin	2018-06-26	2018-08-20	4.73	3
525	2018	broiler abattoir	broiler	152	neck skin	2018-06-26	2018-08-20	5	3.04
527	2018	broiler abattoir	broiler	153	neck skin	2018-06-26	2018-08-20	5.18	3
529	2018	broiler abattoir	broiler	154	neck skin	2018-06-26	2018-08-20	5.3	3.2
531	2018	broiler abattoir	broiler	155	neck skin	2018-06-26	2018-08-20	4.75	3
533	2018	broiler abattoir	broiler	156	neck skin	2018-06-26	2018-08-20	4.73	3
535	2018	broiler abattoir	broiler	157	neck skin	2018-06-26	2018-08-20	5.26	3.15
537	2018	broiler abattoir	broiler	158	neck skin	2018-06-26	2018-08-20	5.15	3
539	2018	broiler abattoir	broiler	159	neck skin	2018-06-26	2018-08-20	5.2	3
541	2018	broiler abattoir	broiler	160	neck skin	2018-06-26	2018-08-20	4.53	3
543	2018	broiler abattoir	broiler	161	neck skin	2018-06-26	2018-08-20	4.67	2.3
545	2018	broiler abattoir	broiler	162	neck skin	2018-06-26	2018-08-20	5.26	3.04
547	2018	broiler abattoir	broiler	163	neck skin	2018-06-26	2018-08-20	5.15	3
549	2018	broiler abattoir	broiler	164	neck skin	2018-06-26	2018-08-20	5.11	3
551	2018	broiler abattoir	broiler	165	neck skin	2018-06-26	2018-08-20	4.68	3
553	2018	broiler abattoir	broiler	166	neck skin	2018-06-26	2018-08-20	5.23	3.42
555	2018	broiler abattoir	broiler	167	neck skin	2018-06-26	2018-08-20	4.9	3
557	2018	broiler abattoir	broiler	168	neck skin	2018-06-26	2018-08-20	5.11	3
559	2018	broiler abattoir	broiler	169	neck skin	2018-06-26	2018-08-20	4.71	3
561	2018	broiler abattoir	broiler	170	neck skin	2018-06-26	2018-08-20	5.96	4.15
563	2018	broiler abattoir	broiler	171	neck skin	2018-06-26	2018-08-20	4.48	3
565	2018	broiler abattoir	broiler	172	neck skin	2018-06-26	2018-08-20	4.43	3
567	2018	broiler abattoir	broiler	173	neck skin	2018-06-26	2018-08-20	4.64	3.56
569	2018	broiler abattoir	broiler	174	neck skin	2018-06-26	2018-08-20	5.2	3
571	2018	broiler abattoir	broiler	175	neck skin	2018-06-26	2018-08-20	5.23	3
573	2018	broiler abattoir	broiler	176	neck skin	2018-06-26	2018-08-20	4.75	3.04
575	2018	broiler abattoir	broiler	177	neck skin	2018-06-26	2018-08-20	4.46	3.85
577	2018	broiler abattoir	broiler	178	neck skin	2018-06-26	2018-08-20	5.32	4.2
579	2018	broiler abattoir	broiler	179	neck skin	2018-06-26	2018-08-20	4.67	3
581	2018	broiler abattoir	broiler	180	neck skin	2018-06-26	2018-08-20	5.36	3
583	2018	broiler abattoir	broiler	181	neck skin	2018-06-26	2018-08-20	5.32	3.2
585	2018	broiler abattoir	broiler	182	neck skin	2018-06-26	2018-08-20	5.43	3
587	2018	broiler abattoir	broiler	183	neck skin	2018-06-26	2018-08-20	5.15	3
589	2018	broiler abattoir	broiler	184	neck skin	2018-06-26	2018-08-20	5.18	3
591	2018	broiler abattoir	broiler	185	neck skin	2018-06-26	2018-08-20	4.68	3
593	2018	broiler abattoir	broiler	186	neck skin	2018-06-26	2018-08-20	6.04	3.43
595	2018	broiler abattoir	broiler	187	neck skin	2018-06-26	2018-08-20	5.11	3.8
597	2018	broiler abattoir	broiler	188	neck skin	2018-06-26	2018-08-20	4.92	3
599	2018	broiler abattoir	broiler	189	neck skin	2018-06-26	2018-08-20	4.61	3
601	2018	broiler abattoir	broiler	190	neck skin	2018-06-26	2018-08-20	4.53	3
603	2018	broiler abattoir	broiler	191	neck skin	2018-06-26	2018-08-20	4.59	3
605	2018	broiler abattoir	broiler	192	neck skin	2018-06-26	2018-08-20	5.18	3
607	2018	broiler abattoir	broiler	193	neck skin	2018-06-26	2018-08-20	5.04	3
609	2018	broiler abattoir	broiler	194	neck skin	2018-06-26	2018-08-20	5.18	3
611	2018	broiler abattoir	broiler	195	neck skin	2018-06-26	2018-08-20	4.8	3
613	2018	broiler abattoir	broiler	196	neck skin	2018-06-26	2018-08-20	4.83	3
615	2018	broiler abattoir	broiler	197	neck skin	2018-06-26	2018-08-20	4.72	3
617	2018	broiler abattoir	broiler	198	neck skin	2018-06-26	2018-08-20	4.86	3.11
619	2018	broiler abattoir	broiler	199	neck skin	2018-06-26	2018-08-20	4.93	3
621	2018	broiler abattoir	broiler	200	neck skin	2018-06-26	2018-08-20	4.79	2.3
623	2018	broiler abattoir	broiler	201	neck skin	2018-07-02	2018-08-27	5.11	3.43
625	2018	broiler abattoir	broiler	202	neck skin	2018-07-02	2018-08-27	4.65	2.3
627	2018	broiler abattoir	broiler	203	neck skin	2018-07-02	2018-08-27	5.26	3.88
629	2018	broiler abattoir	broiler	204	neck skin	2018-07-02	2018-08-27	4.08	3
631	2018	broiler abattoir	broiler	205	neck skin	2018-07-02	2018-08-27	4.4	3
633	2018	broiler abattoir	broiler	206	neck skin	2018-07-02	2018-08-27	5.08	3.11
635	2018	broiler abattoir	broiler	207	neck skin	2018-07-02	2018-08-27	5.38	3.57
637	2018	broiler abattoir	broiler	208	neck skin	2018-07-02	2018-08-27	4.23	3
639	2018	broiler abattoir	broiler	209	neck skin	2018-07-02	2018-08-27	4.18	2.3
641	2018	broiler abattoir	broiler	210	neck skin	2018-07-02	2018-08-27	4.23	3
643	2018	broiler abattoir	broiler	211	neck skin	2018-07-02	2018-08-27	4.85	3
645	2018	broiler abattoir	broiler	212	neck skin	2018-07-02	2018-08-27	5.48	3.66
647	2018	broiler abattoir	broiler	213	neck skin	2018-07-02	2018-08-27	5.08	3
649	2018	broiler abattoir	broiler	214	neck skin	2018-07-02	2018-08-27	5.3	3.59
651	2018	broiler abattoir	broiler	215	neck skin	2018-07-02	2018-08-27	5.38	3.36
653	2018	broiler abattoir	broiler	216	neck skin	2018-07-02	2018-08-27	5.3	3.52
655	2018	broiler abattoir	broiler	217	neck skin	2018-07-02	2018-08-27	4.86	3
657	2018	broiler abattoir	broiler	218	neck skin	2018-07-02	2018-08-27	5.28	4.2
659	2018	broiler abattoir	broiler	219	neck skin	2018-07-02	2018-08-27	4.36	3.18
661	2018	broiler abattoir	broiler	220	neck skin	2018-07-02	2018-08-27	4.61	3.15
663	2018	broiler abattoir	broiler	221	neck skin	2018-07-02	2018-08-28	5.11	3
665	2018	broiler abattoir	broiler	222	neck skin	2018-07-02	2018-08-28	4.95	3
667	2018	broiler abattoir	broiler	223	neck skin	2018-07-02	2018-08-28	5.04	3.4
669	2018	broiler abattoir	broiler	224	neck skin	2018-07-02	2018-08-28	5	3
671	2018	broiler abattoir	broiler	225	neck skin	2018-07-02	2018-08-28	5.04	3
673	2018	broiler abattoir	broiler	226	neck skin	2018-07-02	2018-08-28	4.88	3
675	2018	broiler abattoir	broiler	227	neck skin	2018-07-02	2018-08-28	4.96	3
677	2018	broiler abattoir	broiler	228	neck skin	2018-07-02	2018-08-28	4.18	3
679	2018	broiler abattoir	broiler	229	neck skin	2018-07-02	2018-08-28	5.08	3
681	2018	broiler abattoir	broiler	230	neck skin	2018-07-02	2018-08-28	5.78	3.3
683	2018	broiler abattoir	broiler	231	neck skin	2018-07-02	2018-08-28	4.81	3
685	2018	broiler abattoir	broiler	232	neck skin	2018-07-02	2018-08-28	4.26	3
687	2018	broiler abattoir	broiler	233	neck skin	2018-07-02	2018-08-28	4.36	3
689	2018	broiler abattoir	broiler	234	neck skin	2018-07-02	2018-08-28	4.73	3
691	2018	broiler abattoir	broiler	235	neck skin	2018-07-02	2018-08-28	4.36	3
693	2018	broiler abattoir	broiler	236	neck skin	2018-07-02	2018-08-28	4.42	3
695	2018	broiler abattoir	broiler	237	neck skin	2018-07-02	2018-08-28	5.38	3
697	2018	broiler abattoir	broiler	238	neck skin	2018-07-02	2018-08-28	4.71	3
699	2018	broiler abattoir	broiler	239	neck skin	2018-07-02	2018-08-28	4.84	3
701	2018	broiler abattoir	broiler	240	neck skin	2018-07-02	2018-08-28	4.26	2.3
703	2018	broiler abattoir	broiler	241	neck skin	2018-07-02	2018-08-28	5.11	3.58
705	2018	broiler abattoir	broiler	242	neck skin	2018-07-02	2018-08-28	5	3.6
707	2018	broiler abattoir	broiler	243	neck skin	2018-07-02	2018-08-28	4.15	2.3
709	2018	broiler abattoir	broiler	244	neck skin	2018-07-02	2018-08-28	5.46	4.92
711	2018	broiler abattoir	broiler	245	neck skin	2018-07-02	2018-08-29	5.42	3.46
713	2018	broiler abattoir	broiler	246	neck skin	2018-07-02	2018-08-29	5.08	3.18
715	2018	broiler abattoir	broiler	247	neck skin	2018-07-02	2018-08-29	4.53	3.56
717	2018	broiler abattoir	broiler	248	neck skin	2018-07-02	2018-08-29	4.92	3
719	2018	broiler abattoir	broiler	249	neck skin	2018-07-02	2018-08-29	5.23	3.59
721	2018	broiler abattoir	broiler	250	neck skin	2018-07-02	2018-08-29	4.61	3
723	2018	broiler abattoir	broiler	251	neck skin	2018-07-09	2018-09-03	4.75	3.23
725	2018	broiler abattoir	broiler	252	neck skin	2018-07-09	2018-09-03	5.08	3.15
727	2018	broiler abattoir	broiler	253	neck skin	2018-07-09	2018-09-03	5.36	4
729	2018	broiler abattoir	broiler	254	neck skin	2018-07-09	2018-09-03	4.91	3.18
731	2018	broiler abattoir	broiler	255	neck skin	2018-07-09	2018-09-03	4.82	3.63
733	2018	broiler abattoir	broiler	256	neck skin	2018-07-09	2018-09-03	5.04	3.23
735	2018	broiler abattoir	broiler	257	neck skin	2018-07-09	2018-09-03	4.52	3
737	2018	broiler abattoir	broiler	258	neck skin	2018-07-09	2018-09-03	4.11	3
739	2018	broiler abattoir	broiler	259	neck skin	2018-07-09	2018-09-03	4.95	3
741	2018	broiler abattoir	broiler	260	neck skin	2018-07-09	2018-09-03	4.98	3.04
743	2018	broiler abattoir	broiler	261	neck skin	2018-07-09	2018-09-03	4.56	2.3
745	2018	broiler abattoir	broiler	262	neck skin	2018-07-09	2018-09-03	4.75	3
747	2018	broiler abattoir	broiler	263	neck skin	2018-07-09	2018-09-03	5	3
749	2018	broiler abattoir	broiler	264	neck skin	2018-07-09	2018-09-03	5.49	3.11
751	2018	broiler abattoir	broiler	265	neck skin	2018-07-09	2018-09-03	5.08	3
753	2018	broiler abattoir	broiler	266	neck skin	2018-07-09	2018-09-03	5.15	3.15
755	2018	broiler abattoir	broiler	267	neck skin	2018-07-09	2018-09-03	4.86	3.3
757	2018	broiler abattoir	broiler	268	neck skin	2018-07-09	2018-09-03	4.83	3.04
759	2018	broiler abattoir	broiler	269	neck skin	2018-07-09	2018-09-03	4.63	3
761	2018	broiler abattoir	broiler	270	neck skin	2018-07-09	2018-09-03	5.65	3.51
763	2018	broiler abattoir	broiler	271	neck skin	2018-07-09	2018-09-03	4.56	2.3
765	2018	broiler abattoir	broiler	272	neck skin	2018-07-09	2018-09-03	4.45	3
767	2018	broiler abattoir	broiler	273	neck skin	2018-07-09	2018-09-03	4.62	3
769	2018	broiler abattoir	broiler	274	neck skin	2018-07-09	2018-09-03	4.93	3.46
771	2018	broiler abattoir	broiler	275	neck skin	2018-07-09	2018-09-03	4.81	3
773	2018	broiler abattoir	broiler	276	neck skin	2018-07-09	2018-09-03	4.83	3.56
775	2018	broiler abattoir	broiler	277	neck skin	2018-07-09	2018-09-03	4.59	3
777	2018	broiler abattoir	broiler	278	neck skin	2018-07-09	2018-09-03	4.62	3
779	2018	broiler abattoir	broiler	279	neck skin	2018-07-09	2018-09-03	4.95	3
781	2018	broiler abattoir	broiler	280	neck skin	2018-07-09	2018-09-03	4.9	3.04
783	2018	broiler abattoir	broiler	281	neck skin	2018-07-09	2018-09-03	4.92	3
785	2018	broiler abattoir	broiler	282	neck skin	2018-07-09	2018-09-03	5.11	3
787	2018	broiler abattoir	broiler	283	neck skin	2018-07-09	2018-09-03	4.2	3
789	2018	broiler abattoir	broiler	284	neck skin	2018-07-09	2018-09-03	4.34	3.58
791	2018	broiler abattoir	broiler	285	neck skin	2018-07-09	2018-09-03	5.04	3.57
793	2018	broiler abattoir	broiler	286	neck skin	2018-07-09	2018-09-03	4.71	3
795	2018	broiler abattoir	broiler	287	neck skin	2018-07-09	2018-09-03	5.08	3
797	2018	broiler abattoir	broiler	288	neck skin	2018-07-09	2018-09-03	4.69	3.76
799	2018	broiler abattoir	broiler	289	neck skin	2018-07-09	2018-09-04	4.67	3
801	2018	broiler abattoir	broiler	290	neck skin	2018-07-09	2018-09-04	4.52	3
803	2018	broiler abattoir	broiler	291	neck skin	2018-07-09	2018-09-04	3.95	2.3
805	2018	broiler abattoir	broiler	292	neck skin	2018-07-09	2018-09-04	4.78	4.66
807	2018	broiler abattoir	broiler	293	neck skin	2018-07-09	2018-09-04	4.63	3
809	2018	broiler abattoir	broiler	294	neck skin	2018-07-09	2018-09-04	5.04	3
811	2018	broiler abattoir	broiler	295	neck skin	2018-07-09	2018-09-04	4.54	3
813	2018	broiler abattoir	broiler	296	neck skin	2018-07-09	2018-09-04	4.77	3.58
815	2018	broiler abattoir	broiler	297	neck skin	2018-07-09	2018-09-04	4.48	3.81
817	2018	broiler abattoir	broiler	298	neck skin	2018-07-09	2018-09-04	5.04	3
819	2018	broiler abattoir	broiler	299	neck skin	2018-07-09	2018-09-04	4.56	3
821	2018	broiler abattoir	broiler	300	neck skin	2018-07-09	2018-09-04	4.61	3

## Sheet: Syntax
lfd. - Nr.
Labor - Nr.	Labor - Nummer
Durchgang
	1	1
	2	2
	3	3
Rasse
	Ross-Broiler	0
	Lohmann Dual	1
	Lohmann Brown Plus	2
	Legehennen	4
Probenahme	Datum
Aufarbeitung	Datum
GKZ - Erg.	GKZ - Ergebnis logarithmiert
EB - Erg.	Enterobacteriaceae - Ergebnis logarithmiert
